# Supplementary material for: Epigenome-Wide and Methylation Risk Score Analysis of Body Mass Index Among People with HIV
Source: Epigenomes. 2024 Dec 12;8(4):46. doi: 10.3390/epigenomes8040046 (PMC11675887; doi:10.3390/epigenomes8040046)
Supplement: Supplementary file 1 [file epigenomes-08-00046-s001.zip]

Archive with 1 entries (1 files):
- epigenomes-3168074-supplementary.pdf
